# Supplementary material for: Acceptance and Privacy Perceptions Toward Video-based Active and Assisted Living Technologies: Scoping Review
Source: J Med Internet Res. 2023 May 1;25:e45297. doi: 10.2196/45297 (PMC10186188; doi:10.2196/45297)
Supplement: Multimedia Appendix 3 [file jmir_v25i1e45297_app3.xlsx]

## Sheet: Data Extraction 
Author (Last name, First name(s))	Year	Title	Place of Publication	Country	Purpose	Technology and Context of Use	Methods	Outcome measures	Main Outcomes	Quality rating (13 being a maximal score)
Bandini, Andrea Kalsi-Ryan, Sukhvinder Craven, Catherine B. Zariffa, José Hitzig, Sander L.	2021	Perspectives and recommendations of individuals with tetraplegia regarding wearable cameras for monitoring hand function at home: Insights from a community-based study	The Journal of Spinal Cord Medicine	Canada	To analyse feedback from individuals with Cervical Spinal Cord Injury (cSCI) regarding the use of wearable cameras to record daily activities at home, in order to define guidelines for improving the design of this technology and fostering its implementation to optimize UL rehabilitation.	Wearable camera (egocentric) Direct contact with technology. Participants recorded their normal daily routine at home using a head-mounted camera, three videos of 1.5 h each, over a period of two weeks.	Mixed-Methods study design; Survey (quantitative assessment) and semi-structured interviews (qualitative assessment) Sample: People with medical necessity 13 adults with impairment Age range 46-65; M= 56.2	Usability of camera; User satisfaction.	Survey results: Most of the participants (61.5–69.3%) expressed little concern about having data of their daily life used by clinicians and researchers for monitoring hand function, regardless of the type of information being accessed (i.e. raw videos or summary measures of hand function. Moreover, participants would be more comfortable wearing a first-person camera at home than in public. All pa…	10(13)
Beach, Scott Schulz, Richard Downs, Julie Matthews, Judith Barron, Bruce Seelman, Katherine	2009	Disability, age, and informational privacy attitudes in quality of life technology applications: Results from a national Web survey	ACM Transactions on Accessible Computing	USA	To address attitudes related to informational privacy in the context of quality of life technology. Attitudes about what types of health-related behaviour should be shared with whom and how the information should be collected and recorded. Analyse age X disability interaction. How these two variables influence the cost-benefit trade-offs associated with acceptance of reduced privacy in exchange f…	Various health monitoring technologies: -video with/without a sound -sensors, motion detectors No direct contact with technology Brief description of each technology was presented in the online survey, including methods of recording and tracking behaviour to provide context for answering the items evaluating each technology	Quantitative study : online survey consisting of 145 questions Sample: Older adults Demographically diverse sample of disabled and nondisabled adults. N= 1518, Age range 45-65 and older	Perceived acceptability of sharing information; Informational privacy.	Individuals reporting disability in the form of activity limitations had consistently more positive attitudes towards sharing information than those not reporting disability. The level of disability compared to the mere presence of disability had an effect on the acceptability of technology. People reporting more severe limitations due to their disability were more accepting of sharing and record…	7(13)
Berridge, Clara Halpern, Jodi Levy, Karen	2019	Cameras on Beds: The ethics of surveillance in nursing home rooms	AJOB Empirical Bioethics	USA	To investigate ethical issues around the question how technology can be used to keep nursing home residents safe without disrespecting and even potentially dehumanizing both the residents and the care staff. Attitudes of facility representatives are studied about the cameras in resident rooms.	Cameras in the resident rooms of nursing homes or assisted living facilities. No direct contact with technology but previous experience with it. Sample has had diverse exposure to cameras in facilitates in the past but no actual technology use is behind deployed.	Mixed methods: Anonymous online survey with six close-ended and two open-ended questions. Sample: Caregivers Caregivers typically working in nursing homes or as assisted living providers, 55% of the respondents represent nursing homes, 23% represent assisted living providers, and 22% represent a combination of both. 273 participants, no age range reported.	Privacy and dignity; -Changes in care workers relation towards residents.	Respondents, mostly care workers, noted many more concerns over the practice of camera use in nursing homes than advantages. Among potential disadvantages the majority of respondents reported the inappropriate invasion of privacy of the ones in need of care and their roommates, staff and visitors. This issue was often mentioned together with concerns over dignity of residents and explanations of …	4(13)
Bourbonnais, Anne Rousseau, Jacqueline Lalonde, Marie-Helene Meunier, Jean Lapierre, Nolwenn Gagnon, Marie-Pierre	2019	Conditions and ethical challenges that could influence the implementation of technologies in nursing homes: A qualitative study	International Journal of Older People Nursing	Canada	To explore the conditions that may influence the implementation of an interactive mobile application (app) and an intelligent video monitoring system (IVS) in nursing homes (NHs) and the ethical challenges of their use.	Intelligent video monitoring system (IVS) integrated with an interactive mobile application (app). IVS is a closed‐circuit cameras and the videos are not accessible in the absence of an event. To protect privacy, images can be customised as blurred or silhouette. It can be programmed to keep the record of the minutes prior to an event (e.g. 5 min). No direct contact with technology. A presentatio…	Exploratory Qualitative Study: Semi-structured interviews. Sample: Caregivers Care managers, family caregivers and formal caregivers in five NHs. 20 participants among them Care manager (N=9) with age range: 41-44 Family Caregivers (N=3) with age range 60-70 Formal caregivers (N=8) with age range 34-62	Conditions influencing the implementation of an IVS; Ethical challenges of its use.	They mentioned the risks of the mobile devices being used for personal reasons, of cyber dependency, of decreased human contact with the residents, but, primarily, the risk to confidentiality. They perceived using the IVS and app would confer more benefits than risks. Formal caregivers thought these tools could improve their well‐being at work by improving the behaviours of older people, decreasi…	8(13)
Caine, Kelly E. Fisk, Arthur D. Rogers, Wendy A.	2006	Benefits and Privacy Concerns of a home equipped with a visual sensing system: a perspective from older adults	Conference Paper: Proceedings of the Human Factors and Ergonomics society 50th annual meeting	USA	To investigate the effects of type of visual sensing device as well as level of functioning on the perception of privacy, how the type of image that was captured and the level of functioning of the person being monitored affected privacy concerns in a home environment.	Three visual sensing devices: a camera, a stationary robot (with camera), and a mobile robot (with camera). Direct contact with technology. Participants were given a tour of the Georgia Tech Aware Home (www.awarehome.gatech.edu). After the tour, participants were shown all three visual sensing devices mentioned above and shown example images that these devices capture: 1. Normal video camera imag…	Quantitative Study: Survey based on scenarios with Likert-like scale. Sample Older adults 25 older adults between the ages of 65 and 80 (M = 72.25, SE = 1.09). Participants were provided with scenarios in which these variables were manipulated and asked them to rate the privacy concerns and potential benefits within each scenario. The experimental design was a 3 (device [blob-tracker, point-light…	Privacy concerns; Family benefits; Personal benefits;	Participants rated privacy concerns higher when the character in the scenario was high functioning and when the device in the scenario was the video camera. Participants rated the benefit to the family lower when the character in the scenario was higher functioning and when the device was a blob tracker. Participants rated the benefit to the individual lower when the character in the scenario was…	4(13)
Caine. Kelly E. Sabanovic, Selma Carter, Mary	2012	The Effect of Monitoring Cameras and Robots on the Privacy Enhancing Behaviours of Older Adults	Conference Paper: Proceedings of the seventeenth Annual ACM/IEEE International Conference on Human-Robot Interaction	USA	To evaluate users’ perceptions of privacy and their tendencies to engage in privacy enhancing behaviours (PEBs) by comparing the three monitoring device conditions.	Three different monitoring devices: a camera, a stationary robot (with camera), and a mobile robot (with camera). Direct contact with technology. Participants interacted with the devices in the R-House Living Lab at Indiana University (Participants were asked to imagine to be in their home).	Mixed methods: Qualitative and quantitative assessment through a survey as well as interviews and observational data collected. Sample: Older adults 18 older adults aged between 69 - 88 years Scenario based approach in the Living Lab. To elicit privacy concerns, they had participants perform a task in which they imagined themselves planning a surprise party for a caregiver who was monitoring them.	Comfort with household activities while being filmed; Privacy Enhancing Behaviours.	Comfort with household activities changed with the introduction of technology. There were 9 activities where comfort with performing household activities decreased with the addition of a monitoring device in the home (Engage in sexual activity with a partner, Engage in physical contact with an intimate partner, Take a shower, Engage in sexual activity by myself, Practice personal hygiene, Take a …	6(13)
Demiris, George Skubic, Marjorie Parker Oliver, Debra Giger, Jarod T.	2009	Older adults` privacy considerations for vision based recognition methods of eldercare applications	Technology and health care: official journal of the European society for Engineering and Medicine	USA	To explore older adults’ privacy considerations for vision based recognition methods of technology applications in eldercare. It specifically aims to introduce alternative vision based tools and identify whether distorting or “anonymizing” captured images affect older adults’ privacy concerns and willingness to allow such an application to be installed in their residence.	Firewire webcams, mounted on orthogonal walls. Images were anonymized by extracting only a silhouette of the resident moving around the environment. Direct contact with technology. Participants were filmed while undertaking certain activities at home and recordings after silhouette extraction were shown to them during the interviews (at TigerPlace, an independent retirement community).	Qualitative Study: Videotaped scenarios followed by in-depth interviews. Sample: Older adults 10 residents of an independent retirement community, over the age of 65 years. Each scenario involved a daily activity such as sitting in the living room and having a visitor, or preparing a snack. Participants were shown the output videotapes during the interview.	Privacy considerations for alternative vision-based tools; Willingness to adopt.	Shape extraction can alleviate privacy concerns associated with the use of cameras. Participants expressed no privacy concerns with silhouette images and emphasized the importance of anonymity in the video sequences. They furthermore expressed the desire to control system operation by being able to turn a vision-based system off and on, and also determine who has access to the collected informati…	8(13)
Gelonch, Olga Ribera, Mireia Codern-Bové, Núria Ramos, Sìlvia Quintana, Maria Chico, Gloria Cerulla, Noemì Lafarga, Paula Radeva, Petia Garolera, Maite	2019	Acceptability of a lifelogging wearable camera in older adults with mild cognitive impairment: a mixed-method study	BMC Geriatrics	Spain	To evaluate the acceptance of technology based on a wearable lifelogging camera in a sample of older adults diagnosed with mild cognitive impairment (MCI).	Wearable lifelogging camera, which automatically takes pictures every 30 s. Direct contact with technology. As part of Phase III of the study patients had to wear the camera for 7 days throughout the day and connect it to a computer to charge the battery and upload images every night.	Mixed-methods study: Self-report questionnaire, images taken by users and focus group discussions Sample: People with medical necessity and their caregivers 9 MCI patients with age range 65–90 and 9 their caregiver relatives	Performance expectancy; Social influence; Perceived vulnerability Perceived privacy risk.	The results of the survey showed that the patients exhibited a good level of acceptance of the camera. The results also showed a low perceived privacy risk in the exchange of information about memory difficulties; Some of the patients with MCI said that they felt embarrassed or were worried about the comments that the camera might provoke, or that they hid the camera depending on where they went.…	10(13)
Gövercin, Mehmet Költzsch, Y. Meis, M. Wegel, S. Gietzelt, M. Spehr, J. Winkelbach, S. Marschollek, M. Steinhagen-Thiessen, E.	2010	Defining the user requirements for wearable and optical fall prediction and fall detection devices for home use	Informatics for Health & Social care	Germany	The goal of this study was to gather potential users’ opinions on ICT-based visual and wearable fall prediction and fall prevention systems for home use.	Camera systems and motion sensors No direct contact with technology. Presentation about different ICT-based technologies during the focus group discussions, optical and inertial sensors for the prediction and detection of falls at home. As an example of a visual sensor, participants were shown a picture of a standard camera system. As an example of a wearable system, they were shown a picture of …	Qualitative Study: Three focus group discussions Sample: Older people and caregivers(relatives) 22 participants Age range overall 50-85 years -moderately to severely disabled participants with mild to severe risk of falling (age range: 68–84 years) -slightly disabled older persons with low fall risk (age range: 60–76 years) -healthy relatives of patients with severe risk of falling (age range: 50…	User acceptance; Areas for optical sensor installation; Communication of fall detection data.	Pro/Con Analysis: Overall participants stated in the group discussions that fall prevention was as important as fall prediction. For relatives (Group 3) fall prediction was more important. Participants in Groups 1 and 3 had no privacy concerns about the optical monitoring system. Their opinion was that the benefits of such a system far outweighed any privacy issues. Participants with a fall histo…	10(13)
Harvey, Juliet a. Skelton, Dawn A. Chastin, Sebstien F. M.	2016	Acceptability of Novel Life Logging Technology to determine context of sedentary behaviour in older adults	AIMS Public Health	UK	To examine the acceptability to older adults of using lifelogging technology (consisting of a body worn camera alongside an objective physical activity monitor) to observe the free-living environment, which would allow observation of the context of sedentary behaviour.	A body worn time lapse camera, which passively records the context of the participant’s free-living behaviour by collecting images when a change in environment is detected (e.g. movement, temperature, light). On average it collects 5 pictures per minute) A thigh mounted activity monitor (coupled with camera for output results) Direct contact with technology. participants wore the equipment for se…	Mixed methods Questionnaire (Likert scale) and interviews. Sample: Older adults 6 older adults Mean age: 68 years	Acceptability Privacy Reactivity Safety	Participants in this acceptability study generally found the camera and activity monitor to be acceptable to use. Regarding Reactivity the equipment had little effect on the participant´s day to day life. Regarding Safety, participants felt safe whilst using the equipment. Regarding Privacy and Interaction with others, from participants` perspective the equipment allowed for sufficient privacy fo…	8(13)
Lapierre, Nolwenn Proulx Goulet, Chloe St-Arnaud, Alain Ducharme, Francine Meunier, Jean Turgeon Londei, Sophie Saint-Arnaud, Jocelyne Giroux, Francine Rousseau, Jacqueline	2015	Perception et réceptivité des proches-aidants à l´ègard de la vidéosurveillance intelligente pour la détection des chutes des aînes à domicile	Canadian Journal of Aging	Canada	This study aims to explore caregivers` perceptions of and receptiveness to a prototype of this fall detection system	Intelligent video-monitoring system (fall-detection) No direct contact with technology. Technology was explained with a video on the specific technology to participants before the interview.	Cross-sectional Mixed-Methods Study: Individual interviews that consisted of qualitative and quantitative (questionnaire) assessments. Sample: Caregivers 18 family caregivers, age range: 42-87 years.	Caregivers’ perceptions; Caregivers’ receptiveness.	The results show that most participants (n = 15/18) liked the intelligent video-monitoring system and were willing to use it. They would worry less if they could be alerted if a care recipient fell, but they were concerned about privacy and cost. Participants had a positive perception of the system and expressed their wishes regarding the kind of alert and the person to contact in case of a fall.	7(13)
Lapierre, Nolwenn Carpentier, Isabelle St-Arnaud, Alain Ducharme, Francine Meunier, Jean Jobidon, Mireille Rousseau, Jacqueline	2016	Vidéosurveillance intelligente et détection des chutes: perception des professionnels et des gestionnaires	Canadian Journal of Occupational Therapy	Canada	To explore health care workers’ opinion regarding the intelligent video monitoring to detect falls by older adults living at home.	Intelligent video-monitoring system (IVS) for fall-detection No direct contact with technology. IVS and its operation was explained to the participants by showing them videos of 4 different scenarios of fall detection.	Qualitative Study: Focus groups Sample: Caregivers 31 professional caregivers, representing home support services for older adults: nurses, social workers, occupational therapists, physiotherapists, physicians, and managers.	Participants’ perceptions; Integration into the practice; System use context.	Participants reported several advantages for using the intelligent video monitoring and provided suggestions for improving its use. The system would provide the caregiver with a quick response to the fall, documentation of its causes, reduction of its consequences (immobilisation, seclusion, injury) and of false emergencies, absence of a device to wear and of an alarm to be given by the caregiver…	7(13)
Lapierre, Nolwenn Meunier, Jean St-Arnaud, Alain Filiatrault, Johanne Paquin, Marie-Hélène Duclos, Cyril Dumoulin, Chantale Rousseau, Jacqueline	2018	Older women`s perception of a programmable video monitoring system at home: A pilot study	Gerontechnology	Canada	To explore the perception of older women at risk of fall regarding the use of a programmable VS at home.	Programmable video monitoring system to monitor night walks and the person-environment interaction (They were programmed to record when triggered by movement detection for a night-time slot chosen by the participant. Video images were processed (blurred) on a computer to protect privacy). Direct contact with technology. Three or four cameras were installed (≈1/room depending on environmental char…	Qualitative Study: Pre-and post- interviews before and after participants used the technology for 7 consecutive days Sample: older adults 6 older women, ≥65 years old	User perceptions: system aesthetics, system operation, video storage, influence on behaviour.	Participants had positive opinions of the VS before the implementation; they appreciated three features: (1) the programmable movement detection during chosen time slots, respecting privacy; (2) the LED indicating the recording; (3) the small cameras. Participants mentioned that recording in a time slot preserved their privacy. After the experiment, participants reported positive experiences, tho…	9(13)
Lapierre, Nowlenn St-Arnaud, Alain Meunier, Jean Rouseau, Jacqueline	2020	Implementing an intelligent video monitoring system to detect falls of older adults at home: a multiple case study	Journal of Enabling Technologies	Canada	This study aims to explore the implementation of the IVS at home. Two objectives are defined as follows: 1. to explore users' perceptions of a prolonged IVS implementation at home; and 2. to test the technical aspects of such an implementation and assess the system's ability to detect falls	Intelligent video-monitoring system (IVS) for fall-detection Direct contact with technology. IVS was implemented for two months at home. In case of a fall, the caregivers received an alert, protected by a password, by email on their smartphones, computers or tablets. With the older adult's consent, this alert could include an image of the older adult after the fall. Cameras were installed in the …	Mixed-Methods study: (multiple case study) qualitative interviews and quantitative questionnaires throughout the period of use of the technology which lasted for 2 months. Sample: Older adults and their caregivers 4 older adults, ≥65 years old 4 informal caregivers	Fear of falling; Activities that trigger a fear of falling; Caregiving burden.	All participants were satisfied with the IVS installation. One participant (A002) worried about colliding with the rod. The caregivers appreciated the fact that the IVS was installed in high-risk zones. However, they did not want the IVS to be installed permanently because: the older adult was having surgery for her loss of vision and felt she would not need it anymore (Dyad 1); the older adult t…	8(13)
Londei Turgeon, Sophie Rousseau, Jacquline Ducharme, Fancine St-Arnaud, Alain Meunier, Jean Saint-Arnaud, Jocelyne Giroux, Francine	2009	An intelligent video-monitoring system for fall detection at home: perceptions of elderly people	Journal of Telemedicine and Telecare	Canada	This study aims to explore the perception and receptivity of the elderly regarding the introduction of an IVS at home.	Intelligent video-monitoring system (fall-detection) No direct contact with technology. A six-minute video including four fall scenarios was presented to the participants. There were two scenarios where the actor could get up after a fall and two where he could not. In the four scenarios, a primary caregiver or a call centre would call the user immediately after the fall was detected. Also, the p…	Mixed-Methods design: Interviews with qualitative data and quantitative questionnaires Sample: Older adults 25 older adults (with history of fall), 65 years and over	Participants’ perceptions; Participants’ receptiveness; Transmission of information.	Although almost all the participants were favourable or partially favourable to the IVS, half of the favourable participants did not agree to use it, claiming that the system was too complex, that they were not old or ill enough, or that they did not need more protection than they had already. More than half of the favourable participants not willing to use it would adopt it if they were living a…	8(13)
Matthews, Judith T. Lingler, Jennifer Campbell, Grace B. Hunsaker, Amanda E. Hu, Lu Pires, Bernardo R. Herbert, Martial Schuly, Richard	2014	Usability of a wearable camera system for dementia family caregivers	Journal of healthcare Engineering	USA	This study aims at describing the usability of a wearable camera system (developed by the research team) based on an initial evaluation at home by a cohort of dementia family caregivers. The study is part of a larger pilot intervention trial.	The wearable and wireless camera system (designed to capture whatever the user sees, hears, says, and does, with the user retaining control of when and what data are collected) Direct contact with technology. Caregiver - care receiver dyads used the system for 3 to 7 days during as many waking hours per day as desired, but especially at times when difficult behaviours or interactions most commonl…	Mixed method study, usability Experiment, using interviews and questionnaires Sample: People with medical necessity and their caregivers 9 adults with dementia, age range 73-87 years and their 9 family caregivers, age range 44-89 years	Technology uptake factors; System usability.	Family caregivers gave technology in general high ratings for making life easy, convenient, and more comfortable while also reducing privacy and increasing dependency. Their ratings were lower for its role in enabling personal control, safety and security, and interpersonal connectedness, and lowest for making life stressful or complicated. Prior to using the system, CGs assessed its benefits to …	10(13)
Mulvenna, Maurice Hutton, Anton Coates, Vivien Martina, Suzanne Todd, Stephen Bond, Raymond Moorhead, Anne	2017	Views of Caregivers on the Ethics of Assistive technology used for home surveillance of people living with dementia	Neuroethics	UK	To explore core issues and ethics around the utility of the surveillance through assistive technologies in the homes of people living with dementia.	Video-camera monitoring for dementia patients Direct contact with technology Living lab workshop. A short movie scenarios, commissioned to illustrate the concepts proposed was shown and used as a starting point for a general discussion of the issues raised on the benefits or not of using video surveillance.	Mixed-Methods: Semi-structured workshops with quantitative questionnaires and group discussions. Sample: People with medical necessity and their caregivers 2 people with dementia 22 caregivers Age range:22-78	Appropriateness of the system to people with dementia; Appropriateness of the system to older people generally.	Those who took part in the workshops supported the concept of the use of camera in the homes of people living with dementia, with some significant caveats around privacy. The questionnaire responses reported that 91% thought that the idea of a video camera in the home of a person living with dementia living alone was a very good or good idea, while 92% thought that the concept was very appropriat…	4(13)
Seelye, Adriana M. Wild, Katherine V. Larimer, Nicole Maxwell, Shoshana Kearns, Peter Kaye, Jeffrey A	2012	Reactions to a remote-controlled video-communication robot in seniors´ homes: a pilot study of feasibility and acceptance	Telemedicine and E-health	USA	This study aims at examining the feasibility and acceptance of an remotely controlled robot with video-communication capability in a sample of independently living healthy older adults. Main focus were the attitudes and preferences of seniors and those of family and friends who communicated with them remotely via the device.	A mobile remotely controlled robot with video-communication ability. Direct contact with technology. A mobile, remotely controlled robot, with video-communication capability, placed in the home of seniors. Each senior had the device available for two complete days.	Mixed-Methods Study: Quantitative Study (two questionnaires after the robot was installed in homes for two complete days, qualitative interviews) Sample: Older adults and their caregivers 8 older adults and their 8 caregivers from family or friends (mentioned as collateral participant) Age range: 64-92 years	Feasibility and acceptance of the system. Attitudes and preferences of the participants.	Participants rated the robot´s appearance favourably and communication experience was also rated positively. Responses from our participants indicated that in general they appreciated the potential of this technology to enhance their physical health and well-being, social connectedness, and ability to live independently at home. Participants expressed little concern about privacy, although they h…	6(13)
Sugihara, Taro Nakagawa, Kenichi Fujinami, Tsutomu Takatsuka, Ryozo	2008	Evaluation of a prototype of the mimamori-care system for persons with dementia	Conference Proceedings: Knowledge-based intelligent information and engineering systems	Japan	This study aims at clarifying the requirements for the mimamori-case system in a group home of people with dementia (PWD) to support caregivers, by investigating the effects of the prototype, which consists of several cameras and monitors.	Prototype Mimamori-care system that consists of several cameras and monitors, combining position detection and image capture. Direct contact with technology. Cameras were embedded in common spaces except the bathroom and restroom in two group homes.	Qualitative Study using interviews. Sample: Caregivers: 11 caregivers for people with dementia Age not provided	System effects on caregivers: blind spots, change in work style, work stress, video recording.	Answers of participants revealed both positive and negative effects of the installed prototype. Positive effects regard eliminated blind spots in the home, improved working style (caregivers can focus on their work, easily monitor activities) and thanks to video recording caregivers can check falling accidents. Negative effects mainly regard the work stress, caregivers cannot rest in the break ti…	5(13)
Wilson, Gemma Jones, Derek Schofield, Patricia Martin, Denis J.	2016	Experiences of using a wearable camera to record activity, participation and health-related behaviours: Qualitative reflections of using the sensecam	Digital Health	UK	The aim of the study was to explore user acceptance, experience and usability of using a wearable camera used to record day-to-day activity and social participation of older adults.	Wearable camera that records passive images building a visual diary of the day (it is worn on a lanyard around the neck, resting on the user’s chest. It automatically captures at least one image every 30 seconds. Direct contact with technology. Participants used the wearable camera everyday for a 7-day period. A number of steps were taken to respect the privacy of participants and non-users. All …	Qualitative Study: Semi structured interviews Sample: Oder adults with medical necessity 18 older adults, among them 16 older adults with chronic pain, 2 older participants living without chronic pain, and 2 younger participants living with chronic pain were recruited for comparative analysis between groups. Age range: 52- 81 years	User acceptance: the willingness to use the device; User experience; Usability: device’s ease of use.	There were four main themes that emerged when reflecting on the participants` experiences of using the wearable camera: -Intrusiveness -Importance of others -Remembering the wearable camera -Ease of use Individuals’ expectations and experiences of using the wearable camera differed considerably. Initial expectations were that the wearable camera would be intrusive, difficult to use and that being…	8(13)
Ziefle, Martina Röcker, Carsten Holzinger, Andreas	2011	Medical Technology in Smart Homes	Conference Proceedings: International Computer Software and Applications Conference	Germany	The study aims at exploring attitudes towards the usage of video-based systems for long-term care of elderly or disabled people in smart home environments.	Video-based systems for long term care of elderly or disabled No direct contact with technology. A medical scenario was presented to participants in order to introduce them to the field of video-based medical homecare applications.	Quantitative Study: Online questionnaire Sample: no role, general total 165 participants (78 males, 87 females) Age groups between 17 and 94 years	Technology acceptance factors: age, gender, health status, attitudes towards technology, frequency of technology use.	The results highlight trust and privacy as central requirements, especially when implemented within private spaces. The reported concerns were mostly insensitive to gender and age. The majority of participants would probably not let medical personnel monitor their home. Most participants would probably accept video-based monitoring systems if they would be helpful. Participants reacted differentl…	4(13)
Ziefle, Martina Willkowska, Wiktoria Himmel, Simon	2011	When Your Living Space Knows What You Do: Acceptance of Medical Home Monitoring by Different Technologies	Information Quality in e-Health	Germany	The study aims to explore the acceptance of home-integrated ICT , more specifically of hands-free equipment, camera, and positioning system.	Microphone, camera, positioning system No direct contact with the technology. In the qualitative part (focus groups), a scenario-based approach was used. Two short futuristic example-movies showing integrated ubiquitous technologies, one positive and one negative example were shown to the participants. In the quantitative there was no contact with technology either, but general survey questions.	Mixed-Methods Study: Exploratory (qualitative) methods (focus groups) and a quantitative survey Sample: Qualitative focus group, N = 42 The focus laid on elderly people, age range 50-73 years, however in order to check in how far the discussions and arguments raised are age specific, there was a focus control group with younger adults, age range 24-28 years. Qualitative, N=100 Age range: 29 - 93 …	Suitability of system for monitoring health data at home; Importance of privacy issues Perceived trust; Discretion of technology in combination with the avoidance of stigmatization.	In none of the focus groups, the integration of a camera was accepted for bed- and bathroom, both are perceived as highly intimate. The negative aspects of being watched were frequently compared to future visions of Orwell’s “1984, Big Brother is watching you”. Users’ acceptance differs considerably depending on the room type (acceptance is the highest in the living and the lowest in the bathroom…	4(13)
